# Supplementary material for: Development and validation of the ethnic trust scale in China
Source: Front Psychol. 2024 Oct 14;15:1394819. doi: 10.3389/fpsyg.2024.1394819 (PMC11514384; doi:10.3389/fpsyg.2024.1394819)
Supplement: Supplementary file 2 [file Table_2.xlsx]

## Sheet: Supplementary table 1a
Supplementary table 1a. Items by Items of the Interpersonal Trust Scale for various ethnic groups product-moment correlation coefficients and the respective p-values
items	M	SD	item-total correlation	t-test for high and low groups
Q1. The inherent goodness of people is not determined by their ethnicity.	6.14	1.29	0.339***	9.718***
Q2. I trust those who are kind, regardless of their ethnic background.	6.31	1.46	0.442***	10.35***
Q3. I believe that if I approach interactions with members of other ethnicities with a friendly attitude, they will not harm me.	5.78	1.3	0.522***	11.801***
Q4. As long as one is kind to others, they will reciprocate with friendliness, regardless of the ethnicities involved.	5.98	1.22	0.574***	13.52***
Q5. No matter which ethnicity, the vast majority of people are friendly.	6.23	0.91	0.646***	15.225***
Q6. Regardless of their ethnicity, as long as they are approachable, I am willing to trust them.	5.85	1.03	0.648***	15.22***
Q7. I believe that the majority of people from all ethnic groups are benevolent and generous.	6.1	1.03	0.647***	16.787***
Q8. People from every ethnicity are inherently cooperative.	6.09	1.13	0.647***	16.056***
Q9. I can usually feel the benevolent naturally expressed by people of all ethnic groups.	6.14	0.99	0.719***	17.139***
Q10. I believe that the majority of people from all ethnic groups are reliable.	5.93	1.09	0.743***	21.539***
Q11. I think that the majority of people from different ethnic groups are quite diligent in their work.	5.98	1.06	0.694***	19.082***
Q12. I think that honesty is the best quality for people of any ethnicity.	6.48	0.81	0.504***	11.177***
Q13.I think that the premise of interacting with strangers is their sincerity, which is unrelated to their ethnicity.	6.43	0.84	0.581***	13.444***
Q14. If a member of another ethnicity promises me something, I believe they will do their best to fulfill it.	5.95	1.11	0.668***	18.375***
Q15.I place great importance on and trust the commitments made by members of other ethnicities.	6.15	0.98	0.688***	17.854***
Q16.The actions of an individual from another ethnicity, if unreliable, do not change my impression of their ethnicity as a whole.	5.41	1.36	0.588***	17.386***
Q17.Even when they know that lying might be more advantageous, the majority of people from all ethnic groups often tell the truth.	5.73	1.31	0.636***	17.413***
Q18. I believe that the majority of people from all ethnic groups are honest.	6.09	1.03	0.700***	18.036***
Q19. Most people of all ethnic groups are trustworthy in keeping their promises.	6.09	1.07	0.727***	18.297***
Q20.I believe every ethnic group has excellent individuals in a certain professional field.	6.39	0.9	0.627***	14.763***
Q21. If given a task and allowed to complete it independently, I believe that the majority of people from all ethnic groups are capable of doing the job well.	6.12	0.99	0.713***	19.543***
Q22. I believe that the majority of people in all ethnic groups are capable of doing their own work well.	6.16	0.95	0.683***	16.927***
Q23. I am willing to cooperate with capable people regardless of their ethnicity.	6.42	0.78	0.653***	14.308***
Q24. Most job recruitment requirements focus on the candidate's professional skills rather than an assessment of their ethnic identity.	6.3	0.99	0.631***	15.601***
Q25. Compared to ethnic identity, the professionalism of the other party is the primary consideration for me when choosing to cooperate with each other.	6.37	0.91	0.591***	13.021***
Q26.When others have strong professional skills, I do not mind their ethnic identity information.	6.36	0.88	0.613***	14.277***
Q27.I understand and trust members from different ethnicities, and I treat them with empathy and mutual respect.	6.23	1	0.712***	17.112***
Q28.Only through sincere interactions can members from different ethnicities become close friends.	6.4	0.84	0.622***	14.374***
Q29.Members of different ethnicities can only build trust by treating each other with sincerity and helping one another.	6.46	0.78	0.612***	14.813***
Q30.Experiencing both good and bad times together will increase my trust in members of other ethnicities.	6.3	0.88	0.668***	16.586***
Q31.I will trust those who have helped me, regardless of their ethnic identity.	6.3	0.88	0.638***	16.364***
Q32.I am willing to share joys and sorrows with relatives, friends, neighbors, or colleagues from different ethnic backgrounds.	6.2	1.01	0.704***	17.537***
Q33.I believe that trustworthy cross-ethnic members would never do anything to harm me.	5.81	1.37	0.695***	19.473***
Q34.If I entrust important matters to cross-ethnic relatives, friends, neighbors, or other acquaintances, I do not need to explain and closely supervise repeatedly.	5.75	1.3	0.694***	19.573***
Q35.I will be very relieved to hand things over to a cross-ethnic acquaintance for handling.	5.81	1.19	0.751***	22.415***
Q36.When facing difficulties and setbacks, I can receive care, understanding, or encouragement from friends of different ethnic groups.	5.98	1.12	0.766***	20.344***
Q37. When I need it, I trust that cross-ethnic friends and relatives can provide me with comfort.	5.98	1.1	0.769***	20.797***
Q38. I often confide my troubles with my close friends from different ethnic groups.	5.78	1.33	0.720***	19.766***
Q39.I will confide my thoughts to close cross-ethnic members.	5.93	1.17	0.785***	23.412***
Q40. I am willing to share my experiences with acquaintances such as cross-ethnic relatives, friends, neighbors, or colleagues.	5.87	1.06	0.745***	20.028***
Q41.When sharing experiences with others, I do not deliberately avoid acquaintances such as cross-ethnic relatives, friends, neighbors, or colleagues.	6.13	1.07	0.710***	17.659***
Q42.I can confide secrets to relatives, friends, neighbors, or colleagues of different ethnicities.	5.75	1.46	0.692***	18.517***
Q43.I believe that relatives, friends, neighbors, or colleagues from different ethnic backgrounds can keep my secrets.	5.81	1.26	0.722***	20.5***
Q44.I trust that relatives, friends, neighbors, or colleagues from different ethnic backgrounds would never deliberately distort my views when conveying them to others.	5.86	1.21	0.751***	23.519***
Q45.I am willing to share the details of my daily life with trustworthy members from different ethnicities.	6.1	1.07	0.763***	19.92***
Q46.Even if I am physically separated from my cross-ethnic friends, I still maintain close contact with them.	5.49	1.33	0.730***	19.924***
Q47.Besides friends from my own ethnic group, I also want to share happy with friends of different ethnicities as soon as possible (such as good news in life).	5.99	1.09	0.774***	21.578***
Q48.I am willing to speak from the heart with members of other ethnicities whom I trust.	5.99	1.12	0.757***	20.85***
Q49. In addition to my own ethnic group, I also discuss and solve difficult problems with relatives, friends, neighbors, or colleagues from different ethnic backgrounds.	6.05	1.03	0.753***	19.9***
Q50.In front of trusted cross-ethnic members, I will not hide my true thoughts.	5.89	1.18	0.749***	21.522***
Q51.I believe that acquaintances such as cross-ethnic relatives, friends, neighbors, or colleagues will not joke with me maliciously.	5.83	1.2	0.782***	23.492***
Q52.I and cross-ethnic relatives, friends, neighbors, or colleagues and other acquaintances, will not misinterpret each other’s intentions when joking.	5.84	1.19	0.703***	19.11***
Q53.Sometimes when I communicate with acquaintances (such as relatives, friends, neighbors or colleagues) from different ethnic backgrounds, I naturally use a joking tone to express my thoughts and feelings.	5.83	1.24	0.694***	20.216***
Q54.If I discover delicious food or other wonderful things, I am willing to share them with acquaintances such as cross-ethnic relatives, friends, neighbors, or colleagues.	6.21	0.91	0.727***	19.419***
Q55.Cross-ethnic relatives, friends, neighbors, colleagues, and other acquaintances often invite me to share food.	5.9	1.28	0.670***	17.404***
Q56.Once I become close friends with members of other ethnicities, we are willing to accompany each other in our daily lives.	6.12	0.96	0.751***	19.57***
Q57.In daily life, I am willing to accompany acquaintances from different ethnic groups.	6.1	0.95	0.710***	20.288***
Q58.When I need help, I believe that relatives, friends, neighbors, or colleagues from different ethnic groups will do their best to help me.	6.02	1.02	0.735***	20.426***
Q59.I often seek help from friends of different ethnicities.	5.53	1.5	0.637***	17.376***
Q60.I feel guilty when I haven't done my best to help friends and relatives from different ethnicities solve their problems.	5.88	1.24	0.693***	18.07***
Q61.When friends and relatives from different ethnicities need help, I am willing to go all out to provide assistance.	6.16	0.97	0.708***	20.631***
Q62.When I ask for help from friends of different ethnic backgrounds, I am not worried about causing trouble for them.	5.15	1.78	0.594***	17.035***
Q63.When help is needed, I will actively seek help from other trusted members of different ethnic backgrounds.	5.27	1.85	0.726***	19.489***

## Sheet: Supplementary table 1b
Supplementary table 1b. Items by Items of the Intergroup Trust Scale for various ethnic groups product-moment correlation coefficients and the respective p-values
items	M	SD	item-total correlation	t-test for high and low groups
Q1.I believe that all ethnic identities are equal.	6.65	0.74	0.612***	11.176***
Q2.We have achieved equality among all ethnicities in terms of law, culture, language, and other aspects.	6.34	1.11	0.606***	13.538***
Q3.I believe that mutual equality is crucial for establishing trust among all ethnicities.	6.51	0.83	0.708***	14.757***
Q4.In China, I believe that people will not treat me differently because of my ethnic identity.	6.4	0.89	0.636***	17.524***
Q5.I will not deliberately act differently just because they come from another ethnicity.	6.44	0.87	0.673***	16.625***
Q6.My attitude towards my own ethnic and other ethnic is the same.	6.5	0.81	0.730***	16.619***
Q7.I believe that other ethnic groups are not special groups.	6.52	0.87	0.589***	14.233***
Q8.In social life, all our ethnicities can be treated fairly and will not be favored or neglected.	6.46	0.91	0.632***	15.244***
Q9.All ethnic group have the right to equal participation in the political life of our country.	6.49	0.86	0.655***	15.57***
Q10.All our ethnicities have equal rights to participate in the country's political life.	6.54	0.81	0.702***	15.307***
Q11.I believe that adhering to the principle of fairness is the foundation for mutual benefit and win-win outcomes among all ethnicities.	6.57	0.72	0.656***	15.562***
Q12.Every ethnic group will consciously safeguard the unity of the motherland and oppose secession.	6.58	0.76	0.690***	13.968***
Q13.I rarely feel excluded by other ethnicities.	6.38	0.93	0.679***	16.251***
Q14.In public places, even if I reveal my ethnic identity, I do not worry about being ostracized.	6.43	0.91	0.766***	16.809***
Q15.In public places, even if I reveal my ethnic identity, I do not experience a sense of alienation.	6.4	0.93	0.734***	16.308***
Q16.I believe that the 56 ethnic groups in China do not discriminate against each other.	6.49	0.85	0.666***	15.536***
Q17.I believe that the 56 ethnic groups in China are not isolated from one another.	6.5	0.85	0.683***	16.376***
Q18.I believe that different ethnic groups will not offend each other during their interactions.	6.39	0.95	0.644***	17.445***
Q19.I am not afraid to reveal or show my ethnicity in public settings.	6.48	0.84	0.644***	17.711***
Q20.I believe that the 56 ethnic groups in China can live together harmoniously.	6.57	0.77	0.705***	15.327***
Q21.The core values of socialism are the fundamental value pursuits that all ethnic groups adhere to.	6.57	0.8	0.693***	14.492***
Q22.The core socialist values are an important bond for maintaining trust between the 56 ethnic groups in the country.	6.53	0.88	0.713***	14.044***
Q23.If there are shared values, it is easy to maintain trust among different ethnic groups.	6.54	0.79	0.682***	15.567***
Q24.The core socialist values are common spiritual norms shared by all ethnic groups.	6.54	0.8	0.731***	15.476***
Q25.The Chinese cultural concept of “Harmony under Heaven” binds together various ethnic groups as one.	6.56	0.77	0.691***	16.05***
Q26. Integrity is moral standards that all ethnic groups need to abide by.	6.57	0.78	0.726***	14.483***
Q27.The great rejuvenation of the Chinese nation is a common value guidance for all ethnic groups.	6.61	0.77	0.674***	13.323***
Q28.If all ethnic groups have common goals, it is easy to establish mutual trust among them.	6.56	0.76	0.746***	16.502***
Q29.When facing external threats, the 56 ethnic groups in China can unite.	6.55	0.81	0.694***	15.118***
Q30.I believe that ethnic groups that trust each other can accept each other's ethnic identities.	6.53	0.78	0.715***	18.351***
Q31.My ethnic identity is recognized by other ethnic groups.	6.53	0.76	0.718***	17.995***
Q32.I am willing to accept suggestions from other ethnicities.	6.53	0.74	0.723***	18.463***
Q33.I am willing to engage with and learn about unfamiliar ethnic groups.	6.48	0.79	0.688***	18.198***
Q34.I am very interested in the unique cultural customs of different ethnicities.	6.41	0.86	0.748***	19.645***
Q35.I am willing to try living and residing with different ethnic groups.	6.34	0.96	0.643***	20.641***
Q36.If given the opportunity, I would be willing to live in places with people from other ethnicities, such as dormitories or communities.	6.33	0.94	0.678***	19.287***
Q37.If given the chance, I am willing to engage with and learn about the customs and traditions of different ethnicities.	6.39	0.92	0.695***	18.088***
Q38.I believe that the norms of all ethnicities should keep pace with the times and be continuously improved with the development of the era.	6.47	0.86	0.700***	16.582***
Q39.If other ethnicities point out the unreasonable aspects of my own ethnic norms, I am willing to listen to their suggestions.	6.45	0.85	0.666***	16.929***
Q40.I will not demand that other ethnic groups follow the same ethnic taboos as I do.	6.39	0.95	0.705***	17.876***
Q41.Mutual trust among ethnic groups helps to increase goodwill between them.	6.5	0.78	0.791***	18.242***
Q42.I do not feel constrained when interacting with familiar ethnic groups.	6.35	0.96	0.653***	16.622***
Q43.I feel very safe when I am in a familiar cross-ethnic group.	6.31	0.94	0.674***	20.74***
Q44.When interacting with familiar ethnic groups, I can’t help but see us as one entity.	6.35	0.98	0.704***	17.436***
Q45.I hold the conviction that the 56 ethnic groups in China constitute a single family, transcending any notion of “us” and “them”.	6.45	0.89	0.731***	17.047***
Q46.The 56 ethnic groups in China are as tightly united as pomegranate seeds.	6.55	0.86	0.751***	15.919***
Q47.The 56 ethnic groups in China are interdependent, and none can thrive without the others.	6.54	0.79	0.699***	15.598***
Q48.I believe that all ethnic groups form a community of shared interests, where prosperity is collective, and adversity is borne together.	6.57	0.8	0.718***	15.621***
Q49.I believe that familiarity strengthens economic ties among different ethnic groups.	6.53	0.8	0.720***	16.472***
Q50.I am willing to engage in economic transactions with familiar ethnic groups, such as lending money to each other or investing together.	6.26	1.11	0.543***	17.762***
Q51.Different ethnic groups support each other, with those who are economically more developed willing to assist those who are less so.	6.42	0.91	0.634***	16.711***
Q52.All ethnic groups work together and support each other in economic development.	6.51	0.81	0.730***	17.172***
Q53.Ethnic groups value learning from each other's strengths and compensating for weaknesses in economic matters.	6.5	0.85	0.739***	16.312***
Q54.All our ethnic groups develop and prosper together.	6.54	0.85	0.681***	14.111***
Q55. All ethnic groups will work together to achieve common prosperity.	6.52	0.84	0.712***	16.096***
Q56.I believe that all ethnic groups are willing to respect each other's unique customs and traditions.	6.53	0.77	0.697***	16.179***
Q57.Compared to unfamiliar groups, I believe that familiar cross-ethnic groups show more respect for the taboos of my ethnicity.	6.39	0.97	0.676***	16.83***
Q58.I believe that familiar cross-ethnic groups will not intentionally violate my ethnic taboos.	6.41	0.88	0.663***	19.101***
Q59.Respecting each other's national cultures is the foundation for friendly coexistence among all ethnic groups.	6.51	0.78	0.757***	17.621***
Q60.If all ethnic groups can respect each other, they can establish a relationship of mutual trust.	6.5	0.83	0.720***	15.539***
Q61.To avoid misunderstandings, I will proactively explain to other ethnicities when I conduct affairs in the unique style of my own ethnicity.	6.44	0.86	0.775***	18.941***
Q62.In the presence of other ethnic groups, I will try to communicate in a language that everyone can understand.	6.45	0.86	0.774***	16.857***
Q63.I believe that other ethnic groups will discuss topics related to me in a language that I can understand.	6.41	0.89	0.697***	18.746***
Q64.When other ethnic groups inadvertently touch upon the taboos of my ethnicity, I believe they do not do it intentionally.	6.2	1.08	0.635***	16.112***
Q65.Compared to unfamiliar groups, I can better understand the unique cultures of other familiar ethnicities.	6.27	1	0.638***	18.835***
Q66.When other ethnic groups use their unique languages, I believe it is simply because they are more proficient in their own languages.	6.27	1	0.641***	18.297***
Q67.I like to share books, videos, and other materials related to my own ethnic culture with other ethnic groups that I am familiar with.	6.35	0.94	0.717***	18.001***
Q68.I am very willing to listen to people from other ethnic groups share the unique aspects of their ethnicities (such as cultural customs, etc.).	6.45	0.83	0.743***	17.757***
Q69.I am willing to share the unique customs and traditions of my own ethnic group with familiar members of other ethnic groups.	6.4	0.88	0.694***	18.486***
Q70.I am willing to deeply communicate with other ethnic groups about the cultures customs of our respective ethnicities.	6.41	0.85	0.696***	18.764***
Q71.I greatly appreciate the unique cultures of other ethnicities.	6.45	0.76	0.730***	22.691***
Q72. I will consider the different customs of my own ethnic group and other ethnic groups as distinctive cultural features of each other.	6.47	0.78	0.699***	18.992***
Q73.I am willing to actively learn about the unique cultures of other ethnic groups.	6.41	0.84	0.677***	18.675***
Q74.Compared to unfamiliar groups, I prefer to embrace familiar cross-cultural customs.	6.34	0.96	0.625***	17.757***
Q75.Compared to unfamiliar groups, I am more willing to learn and adopt familiar cross-cultural etiquette to express emotions.	6.33	0.91	0.676***	19.033***
Q76.I am willing to trust the familiar ethnic group because our cultures blend more.	6.37	0.88	0.656***	18.704***
Q77.I believe that linguistic integration contributes to fostering trust among ethnic groups.	6.44	0.82	0.663***	18.075***
Q78.Universally, people will not reject interethnic marriage if they have a high level of trust in other ethnic groups.	6.31	1	0.628***	17.697***
